# Supplementary material for: High mRNA expression of LY6 gene family is associated with overall survival outcome in pancreatic ductal adenocarcinoma
Source: Oncotarget. 2021 Feb 2;12(3):145–59. doi: 10.18632/oncotarget.27880 (PMC7869573; doi:10.18632/oncotarget.27880)
Supplement: Supplementary file 3 [file oncotarget-12-145-s003.xlsx]

## Sheet: Sheet1
	Supplementary Table 1: High expression of LY6 genes and their association with overall survival (OS) outcome of Pancreatic ductal adenocarcinoma
	Gene Name	Chromosome	OS	p value	FDR	HR (range)	Upper quartile survival (months)		number of patients
							Low expression	High expression	Low expression	High expression
	PSCA	8	Poor	6e-05	0.01	2.99 (1.71-5.25)	18.93	9.97	51	126
	LY6K	8	NS	0.11	1	0.72	17.73	24.4	76	101
	SLURP1	8	Poor	3.9e-06	0.01	2.79 (1.77-4.38	44.4	15.67	77	100
	LYPD2	8	Poor	0.0034	0.5	1.9 (1.23-2.95)	37.67	17.73	75	102
	SLURP2	8	NA	NA	NA	NA	NA	NA	NA	NA
	LY6D	8	Poor	2e-06	0.01	2.67 (1.75-4.06	30.43	15.57	104	73
	GML	8	Poor	0.0387	0.5	1.7 (1.02-2.83)	24.6	18.93	43	134
	LY6E	8	Poor	0.0017	0.2	1.92 (1.27-2.89)	22.03	15.33	109	68
	LY6L	8	Poor	0.0189	0.5	1.85 (1.1-3.1)	72.73	18.93	43	134
	LY6H	8	Good	0.0037	0.5	0.51 (0.32-0.81)	18.17	35.3	108	69
	GPIHBP1	8	NS	0.143	1	0.73 (0.48-1.12)	17.73	23.03	61	116
	LYPD4	19	Poor	0.0387	0.5	1.68 (1.02-2.75)	37.67	19.77	44	133
	CD177	19	NS	0.0938	1	1.46 (0.94-2.28)	23.4	19.73	59	118
	TEX101	19	NS	0.2076	1	0.74 (0.46-1.18)	19.77	23.03	121	56
	LYPD3	19	NS	0.179	1	1.34 (0.87-2.04)	21.73	19.93	75	102
	PINLYP	19	Good	0.0359	0.5	0.57 (0.34-0.97)	19.37	35.3	126	51
	PLAUR	19	Poor	0.0099	0.5	2.01 (1.17-3.47)	44.4	19.77	43	134
	LYPD5	19	Poor	0.0013	0.1	1.96 (1.29-2.98)	24.4	17.33	90	87
	SPACA4	19	NS	0.2424	1	1.28 (0.85-1.93)	20.47	18.17	89	88
	ACRV1	11	NS	0.0655	1	1.47 (0.97-2.23)	21.73	16.6	104	73
	PATE1	11	NS	0.0021	0.5	2.26 (1.33-3.83)	72.73	17.73	43	134
	PATE2	11	Poor	0.0001	0.05	2.26 (1.48-3.47)	24.6	16.03	127	50
	PATE3	11	Poor	0.01	0.5	1.96 (1.16-3.29)	72.73	18.17	44	133
	PATE4	11	NS	0.27	1	0.78 (0.5-1.22)	19.87	23.4	118	59
	CD59	11	Poor	5.5e-05	0.01	2.3 (1.52-3.5)	23.03	15.33	123	54
	LY6G6C	6	Poor	0.0065	0.5	1.78 (1.17-2.71)	23.17	15.77	122	55
	LY6G6D	6	Poor	0.0062	0.5	2.06 (1.22-3.48)	72.73	17.73	43	134
	LY6G6F	6	Poor	0.0008	0.2	2.45 (1.43-4.2)	72.73	17.27	43	134
	LY6G5C	6	Good	2e-05	0.01	0.41 (0.27-0.62)	15.53	24.6	71	106
	LY6G5B	6	Good	0.0002	0.05	0.46 (0.3-0.69)	16.17	35.3	63	114
